# Supplementary material for: Radium tracing nutrient inputs through submarine groundwater discharge in the global ocean
Source: Sci Rep. 2018 Feb 5;8:2439. doi: 10.1038/s41598-018-20806-2 (PMC5799265; doi:10.1038/s41598-018-20806-2)
Supplement: Supplementary file 1 — Dataset 1 [file 41598_2018_20806_MOESM1_ESM.xlsx]

## Sheet: Supplementary_Raw data
Location	Station	Latitude	Longitude	Salinity	DIN [μM]	DIP [μM]	DSi [μM]	Reference
Southwestern coast of Korea	1	35.395	126.409				39	S1
	2	35.6758	126.531				40
	3	35.6781	126.366				52
	4	36.1189	126.599				32
	5	36.3061	126.516				9
	6	36.3431	126.588				180
	7	36.4811	126.337				20
	8	36.4939	126.338				28
	9	36.6664	126.289				47
	10	36.6683	126.287				36
	11	36.7833	126.145				24
Yeoja Bay, the southern sea of Korea	B	34.8094	127.429	3.9	250	0.26	15	S2
Pacific Ocean	C	34.8508	127.525	15.9	10	0.52	90
	D	34.5603	127.4	0	264	0.31	348
	E	34.5767	127.479	19.7	35	0.78	30
	F	34.5289	127.47	27.3	66	0.63	154
	G	34.4664	127.47	28.5	31	0.36	18
Jeju Island, Korea	A	33.4269	126.918	33.3	39.4	0.44	242	S3
Pacific Ocean	B	33.4256	126.918	35.9	85.3	0.5	187
	C	33.4319	126.923	30.5	69.4	0.2	146
	D	33.43	126.926	33.8	38.8	0.2	103
	E	33.4256	126.927	32.7	33.7	0.1	40
	P1	33.4286	126.918	32.7	45.1	0.25	89
	P2	33.4311	126.918			1.54	130
	P3	33.4317	126.92	33.7	25.5	0.3	81
	P4	33.4319	126.923	28.6	64.4	0.1	93
	P5	33.4303	126.926	32.7	32.9	0.1	69
Yeongil Bay, the eastern coast of Korea	1	36.0522	129.38	5.9	126	0.75	73	S4
Pacific Ocean	2	36.0344	129.381	18.8	245	0.21	133
	3	36.9886	129.454	20.6	235	0.21	95
	4	36.0217	129.504	7.8	634	0.43	43
Mt. Chokai volcanic coast in northern Japan		39.0894	139.871	0.076	11.7	1.14		S5
Pacific Ocean		39.0911	139.877	0.094	14	0.81
		39.1047	139.878	0.029	15.8	0.87
		39.1231	139.879	0.037	17	0.87
		39.13	139.882	0.057	12.5	0.81
Yeoja Bay, the southern sea of Korea	G7	34.8558	127.489	6.3	666	5.3	393	S6
Pacific Ocean	G1	34.7637	127.577	1.5	705	6.1	137
	G2	34.8102	127.554	3.3	2140	10.1	133
	G3	34.8072	127.536	22.1	767	11.1	129
	G5	34.8432	127.544	26.2	436	10.1	277
	G2	34.8102	127.554	25.2	480	12.1	50
	G4	34.8121	127.527	7	507	12	85
	G7	34.8558	127.489	25.5	426	12.1	305
	G5	34.8432	127.544	23.5	426	10.9	87
	G6	34.8479	127.525	26.5	541	14.6	192
	G7	34.8558	127.489	6.3	411	11	285
	G2	34.8102	127.554	19.8	440	12.9	52
	G5	34.8432	127.544	29.9	438	14.5	190
	G6	34.8479	127.525	28.8	496	14.6	161
	G7	34.8558	127.489	6.5	407	13.3	295
	G8	34.8449	127.47	0.8	968	15	269
	G9	34.844	127.465	1.7	1420	33.4	165
Hwasun Bay, Jeju Island, Korea	P1	33.2407	126.331	15.1	76	2.1	216	S7
Pacific Ocean	P2	33.2404	126.332	14.3	320	1.2	52
	P3	33.2401	126.333	31.2	50	0.9	87
	P4	33.2397	126.333	31.1	40	1.2	62
	P5	33.2395	126.334	29.1	120	0.7	71
	SPL1	33.2824	126.333	1.1	320	3.2	618
	SPL2	33.2696	126.325	1	290	5.9	2940
	SPL3	33.2589	126.318	0.3	780	2.4	2960
	P1	33.4294	126.926	27.2	53	4	49
	P2	33.4308	126.926	28.4	40	1.9	59
	P3	33.4331	126.924	26.3	42	1.8	105
	P4	33.4348	126.923	30.5	49	1.4	218
	P5	33.4351	126.919	31	13	1	201
	P6	33.4345	126.917	27.1	210	2.5	557
	P7	33.433	126.916	27.3	98	2.3	625
Masan Bay, Korea	G1	35.1256	128.673	28.3	57.9	3.55	44.7	S8
Pacific Ocean	G2	35.1866	128.595	32.5	32.1	1.98	53.9
	G3	35.1741	128.598	22.2	64.7	0.98	17.6
	G1	35.1256	128.673	23.7	59.1	5.29	88.7
	G2	35.1866	128.595	25.6	100	2.71	84.2
	G3	35.1741	128.598	17.1	86.9	2.75	104
	G4	35.1986	128.574	25.7	26.2	0.17	195
	G5	35.183	128.564	21.4	109	4.88	75.4
	G6	35.1644	128.58	24	23.3	1.97	80.9
	G7	35.0922	128.443	22.6	76.8	0.81	68.5
	G8	35.078	128.603	7.9	106	3.75	131
	G9	35.071	128.627	3.9	104	1.29	276
	G2	35.1866	128.595	24	179	2.8	39.8
	G3	35.1741	128.598	30	180	2.5	59
	G4	35.1986	128.574	23	262	0.23	152
	G5	35.183	128.564	18.1	363	4.74	73.6
	G6	35.1644	128.58	26	13.9	2.11	53.3
	G7	35.0922	128.443	19.3	250	1.01	46.6
	G8	35.078	128.603	18.4	268	3.64	63.2
	G9	35.071	128.627	30.9	4.8	0.52	9.53
	P1	35.1828	128.593	26.3	249	3.14	40.4
	P2	35.1801	128.594	27	11	2.02	47.8
	P3	35.1745	128.594	20.2	20.8	2.1	60.5
	P4	35.2104	128.617	23.8	31.5	6.02	67.5
	P5	35.2117	128.602	21.8	138	3.39	44
	P6	35.2106	128.591	14.5	274	1.11	43.4
	P7	35.2135	128.589	23	253	4.61	62.5
	P8	35.1708	128.575	25.8	62.3	7.78	60
	P9	35.1624	128.583	10	142	4.96	82.6
	P10	35.1606	128.584	20	21.3	2.11	59.9
Laoye lagoon in Hainan island, China	JT2-7	18.69	110.36	0	75.6	0.1	39.6	S9
Pacific Ocean	JT2-4	18.71	110.41	0.2	13.1	1	355
	JT2-5	18.68	110.42	0.2	151	13.3	177
	JT2-6	18.69	110.37	0.2	338	13.2	184
	JT2-1	18.69	110.4	0.3	65.8	0.2	20.4
	JT2-2	18.71	110.4	0.3	490	28.6	211
	JT2-3	18.71	110.4	0.3	393	28.4	207
Bamen Bay, South China Sea	GW07	19.58	110.8	0.1	941	20.1	344	S10
Pacific Ocean	GW12	19.555	110.8	0.1	348	0.16	305
	GW14	19.53	110.862	0.6	221	0.32	510
	GW15	19.61	110.942	0.4	1041	0.16	281
	GW20	19.6281	110.805	0.1	252	0.24	318
	GW21	19.63	110.829	0.1	477	23.5	656
	GW22	19.6261	110.892	0.3	834	0.63	619
	GW23	19.5431	110.822	2.1	104	0.35	261
Wanquan river estuary, South China Sea	GW03	19.1369	110.556	0.1	1779	0.04	195
Pacific Ocean	GW04	19.1619	110.586	0.1	1163	0.12	292
	GW10	19.0581	110.52	0.1	828	6.99	589
South China Sea	Xinxi	23.4019	116.771	8.5	112.5	0.1	213.7	S11
Pacific Ocean	Dongshan	23.392	116.816	0.5	436.7		701.5
	Haimen1	23.1912	116.655	24.3	94.86	0.8	75.6
	Haimen2	23.1912	116.655	23.2	57.44	0.2	80.6
	Huilai	22.9457	116.337	0	89.24	0.1	243.3
	Luyuancun	22.9457	116.337	0.5	1076.8	0.1	273.6
	Shajiaowei	22.7078	115.473	0	466.8	0.2	185.6
	Xiayang1	22.7805	115.341	15.6	578.74	19.8	169.2
	Xiayang2	22.7805	115.341	16.6	579.28	17.2	180.6
Tolo Harbour, Hong Kong	1	22.4711	114.228	5.4	113.39	0.827	401.5	S12
Pacific Ocean	3	22.4669	114.218	19.7	105.3	1.575	78.8
	3	22.4669	114.218	18.8	38.26	0.154	108.1
	3	22.4669	114.218	29.6	127.67	0.325	119.9
	3	22.4669	114.218	28	99.11	1.331	170.8
	4	22.4683	114.213		213.77	7.816	167.3
	5	22.4672	114.207		131.65	1.676	222.5
	5	22.4672	114.207		245.82	7.429	36.8
	6	22.4325	114.189		63.7	0.233	364.5
	6	22.4325	114.189	0.04	119.22	0.278	292.1
	7	22.4267	114.234	9.4	313.65	0.585	102.8
	8	22.4322	114.239	25.2	51.56	1.345	101.6
	9	22.4328	114.255	0.3	100.84	0.252	69
	10	22.4297	114.271	0.6	140.92	0.794	155.6
	11	22.4556	114.3	33.2	78.45	0.042	160.9
	11	22.4556	114.3	34.4	84.83	1.843	128.4
Sanggou Bay, China Pacific Ocean	PW	37.1408	122.477	30.4	150	0.535	8.01	S13
(river-dominated) Florida estuary	GW1	26.6711	-81.88	0.26	24.78	5.1	144.6	S14
Atlantic Ocean	GW2	26.51	-82.0847		131.02	9.53	62.8
	GW3	26.6397	-81.8689	0.4	10.98	2.15	60.2
	GW4	26.5589	-81.8983	0.43	29.26	1.91	88.3
	GW5	26.5239	-81.9203	1.53	77.15	1.74	154.1
	GW6	26.5186	-81.9358	1.16	57.38	11.66	89.7
	GW7	26.7114	-81.8383	0.29	55.6	34.79	108.6
	GW8	26.7158	-81.8072	0.65	17.62	20.34	204.6
	GW9	26.7333	-81.7128	0.39	63.6	4.94	166.7
	GW10	26.7347	-81.7308	0.43	27.26	0.46	161.1
	GW11	26.7047	-81.6797	0.23	24.96	0.55	167.9
	GW12	26.6806	-81.7833	0.22	4.82	1.71	81.4
	GW13	26.5239	-81.9203	0.37	16.05	0.48	229.5
	GW14	26.3339	-81.8047	3.64	27	0.3	239.5
	GW15	26.3339	-81.8047	2.25	30.22	0.87	283.6
	GW16	26.3339	-81.8047	0.8	101.03	4.06	99.7
	GW17	26.3875	-81.8261	0.37	26.98	4.84	32.8
	GW18	26.4419	-81.8347	0.25	30.84	0.37	62.5
	PZ1	26.6906	-81.8183		6.5		134.3
	PZ2	26.5256	-81.9983	30.29	6.3	7.8	157.5
	PZ3	26.5614	-81.9261	21.34	7.1	8.1	39.4
	GW1	26.6711	-81.88	0.37	26.2	4.1	75.2
	GW2B	26.51	-82.0847	32.95	42.75	8.5	73.6
	GW2	26.51	-82.0847	5.43	22.4	1.9	34.2
	GW4	26.5589	-81.8983	0.34	42.1	2.5	54.8
	GW5	26.5239	-81.9203	2.46	76.5	3.6	136
	GW6	26.5186	-81.9358	0.82	68.2	9.4	56.9
	GW7	26.7114	-81.8383	0.32	18.4	35.2	115
	GW8	26.7158	-81.8072	0.7	12.1	22.6	163.3
	GW9	26.7333	-81.7128	0.41	81.4	10.2	160.6
	GW10	26.7347	-81.7308	0.6	25.6	3	187.8
	GW11	26.7047	-81.6797	0.28	23.5	0.4	143.9
	GW12	26.6806	-81.7833	0.23	8.7	1.8	82.2
	GW13	26.5239	-81.9203	0.37	5.6	0.2	183.4
	GW14	26.3339	-81.8047	2.13	30.3	0.4	179.9
	GW15	26.3339	-81.8047	3.54	14.4	0.2	88.6
	GW16	26.3339	-81.8047	0.93	39.9	2.8	102.7
	GW17	26.3875	-81.8261	0.44	25.5	3.4	26.8
	GW18	26.4419	-81.8347	0.24	27.5	0.5	67.3
	PZ4	26.5261	-81.9561	20.36	48.7	3.6	28.4
	PZ5	26.5261	-81.9561	16.97	36	1.1	23.5
	PZ6	26.5261	-81.9561	17.61	36.1	2.4	38.9
	PZ7	26.5425	-81.9522	8.32	16.1	0.8	12.9
	PZ8	26.5425	-81.9522	7.56	33.2	1.9	25.6
	GW2B	26.5097	-82.0847	32.36	61.2	5.3	110.5
	GW3	26.6397	-81.8689	0.27	8.2	1	75.8
	GW5	26.5239	-81.9203	2.75	22.3	0.3	78.7
	GW6	26.5186	-81.9358	1.05	31.6	6	74.4
	GW9	26.7333	-81.7128	0.42	46.6	6.2	102.4
	GW10	26.7347	-81.7308	0.58	12.4	2.5	217
	GW11	26.7047	-81.6797	0.33	17.8	0.1	100.6
	GW13	26.5239	-81.9203	0.38	11.1	0.3	218.9
	PZ9	26.5261	-81.9561	18.41	39.6	8	37.4
	PZ10	26.5261	-81.9561	27.32	35.5	3.5	30.8
	PZ11	26.5261	-81.9561	15.35	58.4	6.3	84.3
	PZ12	26.5425	-81.9522	13.34	11	3	101
	PZ13	26.5425	-81.9522	8.04	25.5	6.2	265
	GW2	26.5097	-82.0847	4.46	144.3	0.9	102
	GW2B	26.5097	-82.0847	40.25	126.7	6.4	121
	GW3	26.6397	-81.8689	0.18	48.5	1.4	51.5
	GW5	26.5239	-81.9203	2.57	85	30.1	179
	GW6	26.5186	-81.9358	1.01	45.4	10.6	51.2
	GW9	26.7333	-81.7128	0.57	49.6	5.5	229
	GW10	26.7347	-81.7308	0.57	34.7	2.2	320
	GW11	26.7047	-81.6797	0.29	28.1	0.4	221
	GW13	26.5239	-81.9203	0.38	18.1	0.2	291
West coast of Hawaii	GW(Spr.)	20.0242	-155.822	2.9	47.1	1.22	798	S15
Pacific Ocean	GW(pit)	20.0242	-155.822	32.2	12.5	0.73	80.8
	GW(pit)	19.9736	-155.838	34.9	7.1	0.96	26.8
	GW(Spr.)	19.6869	-156.049	18.4	44.7	2.68	451
	GW(pond)	19.6711	-156.043	13.5	49	2.46	502
	GW(pond)	19.6711	-156.043	13.6	58.1	2.67	524
	GW-fed pond	19.6831	-156.033	14.2	66.7	3.24	523
	GW-fed pond	19.6825	-156.032	13.7	41	2.18	432
	shore spring	19.6803	-156.033	13.2	45.3	2.55	547
	inland spring	19.6778	-156.025	11.9	53	4.09	544
	shore spring	19.6744	-156.026	15.1	46.2	2.58	498
	GW (pit)	19.5544	-155.962	10.5	174	4.08	624
	GW (pit)	19.4739	-155.919	11.6	37	0.96	308
	GW (pond)	19.4211	-155.911	12.7	17	2.49	596
	GW Spr. #1	21.0961	-157.039	2.9	60.3	2.01	791
	GW Spr. #2	21.0961	-157.039	3.1	67	2.37	856
	GW	21.0786	-156.997	33.4	3.88	0.89	46.5
	GW (pond)	21.0567	-156.834	0.5	8.35	4.03	593
Marina lagoon, Egypt	GW-1 March	30.845	28.9597	2.8	3.24	0.57	9.43	S16
Atlantic Ocean	GW-2 March	30.845	28.9597	2.25	1.16	1.94	13.48
	GW-3 March	30.845	28.9597	2.3	3.38	0.09	16.09
	GW-1 July	30.845	28.9597	2.1	14.53	0.72	30.12
	GW-2 July	30.845	28.9597	2.3	26.5	0.59	68.74
	GW-3 July	30.845	28.9597	1.6	8.04	0.46	11.98
	GW-4 July	30.845	28.9597	1.7	9.32	0.18	44.44
(Western margin)	GW-7 July	30.8464	28.9539	15.8	9.39	0.75	1.17
	GW-8 July	30.8464	28.9539	5	28.94	0.61	18.36
Patos-Mirim lagoon, Southern Brazil	1	-30.8456	-50.7211		22.31	4.59	1031	S17
Atlantic Ocean	1	-30.8456	-50.7211		20.83	4.96	1076
	1	-30.8456	-50.7211		17.34	5.1	1040
	2	-30.8219	-50.6358		8.62	0.44	371
	2	-30.8219	-50.6358		14.04	1.18	512
	2	-30.8219	-50.6358		27.68	4.69	538
	3	-30.8928	-50.6494		15.82	2.6	720
	3	-30.8928	-50.6494		16.27	7.35	921
	3	-30.8928	-50.6494		18.86	4.09	822
	4	-31.4917	-51.2842		27.69	0.36	580
	4	-31.4917	-51.2842		28.88	0.29	580
	4	-31.4917	-51.2842		23.52	0.92	898
	5	-31.52	-51.2319		15.87	0.64	415
	5	-31.52	-51.2319		19.45	1.35	727
	5	-31.52	-51.2319		17.82	1.36	860
	6	-31.5528	-51.2675		38.18	9.23	780
	6	-31.5528	-51.2675		37.37	3.76	796
	6	-31.5528	-51.2675		28.9	5.53	887
	7	-31.8819	-51.8608		17.79	1.13	598
	7	-31.8819	-51.8608		7.01	3.47	850
	7	-31.8819	-51.8608		12.77	2.91	1165
	8	-31.8192	-51.6808		21.15	0.33	462
	9	-31.8064	-51.7153		30.04	7.96	750
	9	-31.8064	-51.7153		84.76	9.47	547
	9	-31.8064	-51.7153		84.5	2.28	671
Southern Moreton Bay, Australia	Winter 1	-27.7803	153.381	28.2	15.2	1.8		S18
Pacific Ocean	Winter 2	-27.7803	153.381	28.1	6.9	4
	Winter 3	-27.7803	153.381	30.5	4.8	3.5
	Winter 4	-27.7803	153.381	31.5	4.1	4.3
	Summer 1	-27.7803	153.381	32	40.7	2.6
	Summer 2	-27.7803	153.381	35	12.6	7
	Summer 3	-27.7803	153.381	27	67.5	7.4
	Summer 4	-27.7803	153.381	21	6.2	3.3
	Summer 5	-27.7803	153.381	23	8.3	2.6
Arraial do Cabo, Brazil	W1	-22.9602	-42.0241	3.1	51.26	3.73		S19
Atlantic Ocean	W2	-22.9576	-42.0258	12.5	1.22	5.75
	W3	-22.9605	-42.0239	1.2	74.71	5.9
	W4	-22.9586	-42.0248	1.2	50.58	7.66
	W5	-22.9593	-42.0251	0.9	8.7	13.7
	W6	-22.9595	-42.0239	0.6	177.33	102
	W7	-22.9597	-42.0234	0.6	355.85	18.9
	W8	-22.9604	-42.0237	0.6	280.92	21.9
	W9	-22.9607	-42.0224	2.2	54.18	8.7
	W1	-22.9608	-42.0223	0.5	1053.08	5.41
	W2	-22.9587	-42.0249	1.1	865.73	4.52
	W3	-22.9576	-42.0258	12.9	1684.04	7.18
	W1	-22.9602	-42.0239	0.7	1203.05	17
	W2	-22.9605	-42.0236	0.4	254.13	29.7
	W3	-22.9613	-42.0225	0.6	455.88	6.32
	W4	-22.958	-42.0261	11.8	1698.45	4.5
	W5	-22.9592	-42.0253	1	349.58	3.37
	W6	-22.9593	-42.025	1.3	1503.01	2.49
	W7	-22.9604	-42.0236	0.5	1741.1	32.4
	S1	-22.9598	-42.0236	33.6	1.69	0.31
	S2	-22.9598	-42.0233	33.6	1.72	0.37
	S3	-22.9597	-42.0233	33.6	0.79	0.31
	S4	-22.9597	-42.0233	33.6	0.98	0.28
	S5	-22.9596	-42.0233	33.6	1.03	0.24
Maryland	Cf56	38.2807	-75.2126		29.9857	1.64648	515.933	S20
Atlantic Ocean	Cf56	38.2807	-75.2126		17.8486	0.193703	515.933
	Cf57	38.2807	-75.2126		48.4772	0.193703	316.217
	Cf57	38.2807	-75.2126		47.1921	0.193703	316.217
	Cf58	38.2807	-75.2126		59.9713	0.613394	432.718
	Cf58	38.2807	-75.2126		59.9713	0.161419	416.075
	Cf59	38.2762	-75.2031		104.236	0.710245	499.29
	Cf59	38.2762	-75.2031		109.233	1.77561	565.862
	Cg84	38.2473	-75.1661		240.599	5.29456	599.148
	Cg84	38.2473	-75.1661		255.592	5.84338	615.791
	Cg85	38.2473	-75.1661		391.741	4.35832	582.505
	Cg85	38.2473	-75.1661		409.09	5.42369	582.505
	Cg86	38.2473	-75.1661		17.8486	0.193703	166.43
	Cg86	38.2473	-75.1661		17.8486	0.193703	154.78
	Dg23	38.2449	-75.1344		144.217	2.61499	199.716
	Dg23	38.2449	-75.1344		115.659	1.84018	166.43
	Dg25	38.2449	-75.1344		414.087	2.38901	233.002
	Dg25	38.2449	-75.1344		359.114	2.42129	233.002
	Ee18	38.1493	-75.2876		140.649	0.258271	432.718
	Ee18	38.1493	-75.2876		151.358	0.193703	449.361
	Ee19	38.1493	-75.2876		17.8486	0.387407	282.931
	Ee19	38.1493	-75.2876		17.8486	0.355123	266.288
	Ee20	38.1493	-75.2876		97.0963	0.903949	282.931
	Ee20	38.1493	-75.2876		84.2454	0.516542	266.288
	Ee21	38.1493	-75.2876		27.1299	0.258271	532.576
	Ee21	38.1493	-75.2876		28.5578	0.355123	515.933
	Ee22	38.1493	-75.2876		17.8486	0.225987	532.576
	Ee22	38.1493	-75.2876		17.8486	0.258271	532.576
	Ee23	38.161	-75.3149		30.5569	0.290555	499.29
	Ee23	38.161	-75.3149		31.6993	0.161419	515.933
	Ee24	38.161	-75.3149		19.2765	0.742529	399.432
	Ee24	38.161	-75.3149		17.8486	0.742529	416.075
	Ee25	38.161	-75.3149		711.812	0.193703	282.931
	Ee25	38.161	-75.3149		728.233	0.193703	282.931
	Ef26	38.1272	-75.1865		16067.3	1.51734	366.146
	Ef26	38.1272	-75.1865		16709.8	7.16702	366.146
	Ef27	38.1272	-75.1865		4858.39	24.0192	332.86
	Ef27	38.1272	-75.1865		4672.76	8.71665	282.931
	Fc50	38.0235	-75.4203		18.5626	1.06537	416.075
	Fc50	38.0235	-75.4203		22.1323	1.0008	399.432
	Fc53	38.0251	-75.4297		96.3824	3.13154	416.075
	Fc53	38.0251	-75.4297		80.6756	3.03468	399.432
	Fc55	38.0373	-75.4575		24.2741	2.32444	416.075
	Fc55	38.0373	-75.4575		24.2741	3.0024	399.432
	Fc56	38.0373	-75.4575		1120.91	0.193703	266.288
	Fc56	38.0373	-75.4575		1099.49	0.193703	249.645
	Fc57	38.0448	-75.4611		2945.02	19.2412	948.651
	Fc57	38.0448	-75.4611		3066.39	17.9821	898.722
	Fc58	38.0448	-75.4611		1017.37	5.77881	665.72
	Fc58	38.0448	-75.4611		953.115	5.71425	615.791
Cape Henlopen, Delaware		38.7852	-75.105	0	212	13	287	S21
Atlantic Ocean		38.7853	-75.105	0	172	11	228
		38.7853	-75.105	0	6.7	7.5	148
		38.7854	-75.1051	26.2	52	5.6	41
		38.7854	-75.1051	22	90	6.4	53
		38.7854	-75.1051	22.5	124	6.1	64
		38.7855	-75.1051	11	211	2.3	26
		38.7855	-75.1051	17	218	3.9	36
		38.7855	-75.1051	31.2	6.9	0.5	64
		38.7856	-75.1052	16.1	19	3.3	79
		38.7856	-75.1052	9.4	14	4.5	76
		38.7856	-75.1052	8.4	10	4.6	80
		38.7856	-75.1052	9.8	18	5.6	97
		38.7856	-75.1052	17.7	151	37	134
		38.7856	-75.1052	7.1	17	6	83
		38.7856	-75.1052	3	18	7.4	151
		38.7857	-75.1053	14.9	86	34	312
		38.7857	-75.1053	12.6	166	24	248
		38.7857	-75.1053	24.1	460	50	261
Lynch Cove	1	47.3554	-123.018	14.6	19.9	0.5	157	S22
Pacific Ocean	2	47.3554	-123.018	17.6	19.3	0.7	146
	3	47.3554	-123.018	14.7	20.5	0.9	151
	4	47.3554	-123.018	14.5	21.1	0.8	157
	5	47.3554	-123.018	15.5	23.7	1.3	145
	6	47.3554	-123.018	16.8	27.1	0.7	149
	7	47.3554	-123.018	17.3	28.9	1.3	137
	8	47.3554	-123.018	18.1	30.2	1.3	134
	9	47.3554	-123.018	17.1	26.3	1.5	145
	10	47.3554	-123.018	17.1	24.7	1.6	137
Tampa Bay, USA	GW01	27.835	-82.3781	2.6	49	1	731	S23
Atlantic Ocean	GW02	27.835	-82.3781	19	158	9	664
	GW03	27.9059	-82.6685	11.3	44	0	798
Quonochontaug pond,	FN-2	41.3736	-71.6319	30.02	409.9	25.6		S24
Southern Rhode Island, USA	FN-2	41.3736	-71.6319	30.26	290.5	17
Atlantic Ocean	FN-2	41.3736	-71.6319	28.71	2301.3	34
	KTS	41.3818	-72.1517	8.05	20.4	0.2
	KTS	41.3818	-72.1517	11.16	24.2	0.3
	KTS	41.3818	-72.1517	3.38	24.5	0.2
	KTS	41.3818	-72.1517	0.13	27.4	0.2
	KTS	41.3818	-72.1517	0.18	34	0.2
	C	41.3578	-71.6728	28.11	16	0.4
	D	41.3562	-71.6725	28.4	26.6	0.7
	D	41.3562	-71.6725	27.31	16.1	0.7
	E	41.3556	-71.6731	27.41	22.3	1.7
	E	41.3556	-71.6731	27.77	21.1	0.7
	F	41.3536	-71.673	27.9	92.5	10.3
	F	41.3536	-71.673	28.08	67.7	2.5
	F	41.3536	-71.673	26.42	55	2.1
	G	41.3518	-71.6723	26.97	7.5	3.3
	G	41.3518	-71.6723	27.16	64.8	1.1
	G	41.3518	-71.6723	27.2	34.5	2.2
	G	41.3518	-71.6723	27.28	36.1	0.4
	G	41.3518	-71.6723	27.7	19.6	2.8
	G	41.3518	-71.6723	30.83	24.8	12.2
	G	41.3518	-71.6723	30.89	15.7	13.4
	M	41.381	-71.6435	0.8	89.6	0.3
	M	41.381	-71.6435	0.24	84.5	0.2
	M	41.381	-71.6435	0.2	91.8	0.3
	M	41.381	-71.6435	0.2	91.5	0.2
	M	41.381	-71.6435	0.19	91.5	0.3
	A	41.4298	-71.4996	24.01	1469.8	76.9
	A-Str	41.4325	-71.501	11.33	31.6	1.6
	B	41.4149	-71.5119	28.76	34.6	4.3
	A	41.3522	-71.712	25.87	47.8	4.8
	A	41.3522	-71.712	21.47	32.5	0.4
	B	41.3515	-71.715	26.63	21.7	2
	B	41.3515	-71.715	28.05	17.9	1.7
	B	41.3515	-71.715	26.93	20.3	0.2
	B	41.3515	-71.715	30.03	13.6	0.4
	B	41.3515	-71.715	25.23	19.3	0.4
	B	41.3515	-71.715	18.3	18.4	0.3
	B	41.3515	-71.715	14.95	26	0.2
	B	41.3515	-71.715	12.01	13.5	0.2
	B	41.3515	-71.715	8.01	8.2	0.2
	B	41.3515	-71.715	5.62	15.2	0.1
	B	41.3515	-71.715	3.72	3.4	0.2
	B-Str	41.3529	-71.7146	2.6	17.9	0.7
	B-Str	41.3529	-71.7146	2.59	25.9	0.4
	C	41.338	-71.7393	30.64	77.7	4
	C	41.338	-71.7393	23.35	95.5	3
	C	41.338	-71.7393	3.43	34	0.9
	A	41.3384	-71.7876	0.09	32.8	0.4
	A	41.3384	-71.7876	29.94	446.9	24
	A	41.3384	-71.7876	27.5	366.2	16
	B	41.3318	-71.7831	29.89	394.8	25.7
	C	41.3396	-71.7789	0.34	282	0.2
	S	41.3391	-71.7869	0.01	15.9	0.2
	S	41.3391	-71.7869	0.01	62	3.9
Alcalfar Cove in Western Mediterranean Sea)	N well 1	39.8298	4.29362	2.9	963.73	0.21	86.79	S25
Atlantic Ocean	N well 2	39.8298	4.29362	2.9	1103.11	0.28	44.33
west beach, Santa Barbara, USA		34.4105	119.691		64.8	36	145.6	S26
Pacific Ocean		34.4105	119.691		62.1	37.5	200.5
		34.4105	119.691		176	11.6	122.7
		34.4105	119.691		39.5	54.9	272.2
Eastern Brazilian Shelf, Bahia, Brazil	Well1	-12.5567	-37.9969		16.63	2.02	17.48	S27
Atlantic Ocean	Well2	-12.5572	-37.9955		17.49	1.52	14.41
	Well3	-12.5577	-37.9942		16.84	1.67	12.36
	Well4	-12.5582	-37.9928		11.06	1.98	11.67
	Well1	-12.645	-38.0631		73.92	7.86	104.08
	Well2	-12.6456	-38.062		93.81	7.27	126.47
	Well3	-12.6461	-38.0609		47.37	7.59	91.57
	Well1	-12.5567	-37.9969		6.13	2.07	105.04
	Well2	-12.5572	-37.9955		5.19	1.72	96.8
	Well3	-12.5577	-37.9942		4.57	0.86	64.86
	Well4	-12.5582	-37.9928		3.26	0.44	43.4
	Well1	-12.645	-38.0631		120.95	6.59	197.77
	Well2	-12.6456	-38.062		155.11	4.95	203.38
	Well3	-12.6461	-38.0609		123.96	4.78	201.3
Elkhorn Slough of Monterey Bay, California	PW1	36.8296	-121.734		107.8	24.5	571.5	S28
Pacific Ocean	PW2	36.7958	-121.792		38.3	1.6	22.7
	PW3	36.8447	-121.754		145.3	14.6	362.7
Pettaquamscutt estuary, southern Rhode Island	A	41.5092	-71.4513	11.664	18.85	1.96		S29
Atlantic Ocean	B	41.4884	-71.4473	0.318	26.41	0.2
	C	41.4827	-71.4471	23.962	90.26	0.23
	D	41.4556	-71.4506	29.728	5.32	1.02
	E	41.4423	-71.4411	30.529	40	9.7
Hampyeong Bay, Korea	PW1	36.0833	126.417	27.3	27	0.78	31	S30
Pacific Ocean	PW2	36.0833	126.417	9.6	11	0.89	8.1
	PW3	36.0833	126.417	14.7	27	0.66	13
	PW4	36.0833	126.417	23.6	35	0.6	26
	PW5	36.0833	126.417	10.5	106	0.07	34
	PW6	36.0833	126.417	18.8	35	0.63	23
	PW7	36.0833	126.417	14.4	27	0.47	129
	PW1	36.0833	126.417	15.2	43	0.49	41
	PW2	36.0833	126.417	7.1	44	1.35	47
	PW3	36.0833	126.417	8.9	131	1.06	94
	PW4	36.0833	126.417	7.7	86	0.86	43
	PW5	36.0833	126.417	30	71	1.19	49
	PW6	36.0833	126.417	27.6	46	1.47	64
	PW7	36.0833	126.417	24.1	41	1.13	39
	PW8	36.0833	126.417	9	41	1.01	24
	PW9	36.0833	126.417	17.9	48	0.97	36
	PW10	36.0833	126.417	24.4	135	1.28	78
	PW11	36.0833	126.417	5.9	127	0.75	68
	PW1	36.0833	126.417	32.7	28	0.95	48
	PW2	36.0833	126.417	33.1	29	0.93	47
	PW3	36.0833	126.417	33.3	25	0.27	26
	PW4	36.0833	126.417	33.3	23	0.16	20
	PW5	36.0833	126.417	32.6	23	1.5	34
	PW6	36.0833	126.417	33.5	16	1.01	20
	PW7	36.0833	126.417	33.4	37	9.12	65
	PW8	36.0833	126.417	33.7	19	3.29	32
	PW9	36.0833	126.417	32.8	27	1.56	18
	PW10	36.0833	126.417	32.8	15	1.35	19
	PW11	36.0833	126.417	31.7	3.3	1.25	54
	PW12	36.0833	126.417	34.1	3.8	1.56	31
	PW13	36.0833	126.417	32.7	10	1.84	20
	PW14	36.0833	126.417	32.7	38	0.29	88
Chesapeake Bay, USA	GW1	36	-76	0.17	745	0.3		S31
Atlantic Ocean	GW2	36	-76	16.26	74.2	15.8
	GW3	36	-76	0.29	165	2
	GW4	36	-76	10.34	11.7	21
	GW5	36	-76	0.43	101	1
	GW6	36	-76	0.27	79.6	3.6
	GW7	36	-76	1.35	205	2.4
	GW8	36	-76	2.09	393	5.3
	GW9	36	-76	1.62	182	17
Waquoite bay	Terrestrial GW	41	-70	3	187			S32
Atlantic Ocean		41	-70	5	186
		41	-70	0	4	3
		41	-70	0	119	1
		41	-70	15	147	1
		41	-70	17	36	6
		41	-70	3	10	1
		41	-70	20	28	5
		41	-70	1	126
	Marine GW	41	-70	29	23	9
		41	-70	28	26	5
		41	-70	20	22	1
		41	-70	21	33	4
		41	-70	28	24	7
		41	-70	29	36	2
La Paz Bay	LW1 (GW)	24.2042	-110.262	0.51	260.36	0.2	935	S33
the southeastern coast of the Baja California Peninsula	LW2 (GW)	24.2869	-110.251	1.1	329.72	0.22	1060
Mexico	Pz1	24.3012	-110.327	37.48	10.98	5.18	29.6
North Pacific Ocean	Pz2	24.3013	-110.327	37.37	21.03	5.61	44
	Pz3	24.3015	-110.326	34.28	14.76	4.9	39.6
Badum, Spain	Spring A-SP1	40.323	0.364	13.7	28.5	0.36	66.2	S34
Mediterranean	Spring A-SP1	40.323	0.364	5.5	114.1	0.53	57.1
(Atlantic)	Spring A-SP2	40.323	0.364	5.5	74.7	0.38	36.2
	brackish spring March 2007	40.323	0.364	9.4	69.4	0.16	47.7
	brackish spring April 2007	40.323	0.364	6.9	55.3	0.37	41.1
	brackish spring May 2007	40.323	0.364	5	52.5	0.44	44.5
	brackish spring June 2007	40.323	0.364	5.5	74.7	0.38	36.2
	brackish spring July 2007	40.323	0.364	5.6	72.1	0.34	44.3
	brackish spring August 2007	40.323	0.364	6.4	58.9	0.68	90.3
	brackish spring October 2007	40.323	0.364	8.4	87.2	0.28	39.3
	brackish spring November 2007	40.323	0.364	8	59.1	0.28	48
	brackish spring December 2007	40.323	0.364	8.8	100.5	0.54	63.2
	brackish spring January 2008	40.323	0.364	5.2	97.6	0.45	77.2
	brackish spring February 2008	40.323	0.364	5.5	59.6	0.49	70.8
Port of MAO	CalesFonts (coastal well)	39.8793	4.2932	0.8	1780.59	3.40852		S35
Mediterranean	IllaRei (coastal well)	39.8793	4.2932	9.63	1447.86	0.670347
(Atlantic)	SantFelip1 (coastal well)	39.8793	4.2932	1.42	805.901	1.35489
	SantFelip2 (coastal well)	39.8793	4.2932	1.05	1035	3.78076
	CLH (coastal well)	39.8793	4.2932	0.67	821.553	0.22082
	BaixMar (coastal well)	39.8793	4.2932	0.76	1232.45	0.362776
	BaixMar (coastal well)	39.8793	4.2932	0.78	2271.29	0.763855
Palma Beach (Majorca, Balearic Islands)	PZ1C (Piezometer)	39.5292	2.72905	16.1	21.3629	3.47701	78.1428	S36
Mediterranean	PZ3 (Piezometer)	39.5292	2.72905	24.1	0.888091	5.23684	49.3199
(Atlantic)	PZ3B (Piezometer)	39.5292	2.72905	31	0.833182	1.71579	39.0645
	PZ4 (Piezometer)	39.5292	2.72905	19.6	762.767	0.238506	100.057
	PZ4 Torrente (Piezometer)	39.5292	2.72905	4.5	681.925	0.0513834	182.387
	PZ2 (Piezometer)	39.5292	2.72905	6.2	36.7087	2.18379
	PP1 (Coastal well)	39.5292	2.72905	2.11	1583.11	0.245059	187.641
	PP4 (Coastal well)	39.5292	2.72905	2.32	1362.65	0.274704	212.362
	PP9 (Coastal well)	39.5292	2.72905	3.82	1562.93	0.250988	284.869
	PP10 (Coastal well)	39.5292	2.72905	2.46	200.855	0.353755	309.086
Cala Sa Nau (Spain)	SN-Pou (Coastal well)	39.3931	3.24837	3.60289	3.64325		2.06001	S37
Mediterranean	SN-Pz1 (Piezometer)	39.3931	3.24837	25.7115	0.567706		13.9237
(Atlantic)	SN-Pz2 (Piezometer)	39.3931	3.24837	2.69824	0.274796		41.6359
Cala Romàntica (Spain)	RM-Pz1 (Coastal well)			30.249	9.85653	0.189933	14.1567	S37
Mediterranean (Atlantic)	RM-Pz2 (Piezometer)			18.991	2.197	1.3504	50.5491
Peníscola (Spain) - periodic sampling	PNY2 abril 2007 (Shore springs outlet)	40.358	0.4	4.8	93.0435	0.04	93.17	S38
Mediterranean	PNY2 maig 2007 (Shore springs outlet)	40.358	0.4	5	75.2771	0.12	63.8
(Atlantic)	PNY2 juny1 2007 (Shore springs outlet)	40.358	0.4	6	114.571	0.02	55.11
	PNY2 juny2 2007 (Shore springs outlet)	40.358	0.4	6	43.2739	0.17	52.47
	PNY2 agost 2007 (Shore springs outlet)	40.358	0.4	5.58	131.166	0.07	72.38
	PNY2 setembre 2007 (Shore springs outlet)	40.358	0.4	5.69	31.3344	0.15	67.54
	PNY2 octubre 2007 (Shore springs outlet)	40.358	0.4	5.37	139.022	0.08	70.62
	PNY2 novembre 2007 (Shore springs outlet)	40.358	0.4	5.44	109.44	0.02	79.53
Muri lagoon, Cook Islands	GW1	-21.263	-159.735	0.506531	317.6	0.2		S39
(South Pacific)	GW2	-21.255	-159.731	0.422418	89	0.3
	GW3	-21.256	-159.73	1.6	107.7	7.5
	GW4	-21.268	-159.738	1.22114	1.6	0.1
	GW5	-21.262	-159.731	0.7	11.9	0.1
	GW6	-21.265	-159.737	0.603342	9.8	0.1
	GW7	-21.273	-159.751	0.443238	2.6
	GW8	-21.27	-159.751	0.408233	87.5
Muri lagoon, Cook Islands	(Beach time series) A1	-21.2644	159.735	3.38253	29.5572	1.58198		S40
(South Pacific)	A2	-21.2644	159.735	2.90318	33.1269	2.8734
	A3	-21.2644	159.735	5.45805	40.6233	1.87255
	A4	-21.2644	159.735	4.26804	23.4173	2.09855
	A5	-21.2644	159.735	2.32795	14.7786	1.29142
	A6	-21.2644	159.735	1.95189	12.137	1.3237
	A7	-21.2644	159.735	2.2152	38.6957	1.58198
	A8	-21.2644	159.735	2.1646	35.3401	2.00169
	A9	-21.2644	159.735	7.21339	39.7666	1.42056
	A10	-21.2644	159.735	3.30709	118.229	3.51911
	A11	-21.2644	159.735	2.01889	15.207	1.58198
	A12	-21.2644	159.735	1.92959	11.9228	1.29142
	B1	-21.2644	159.735	4.42805	253.164	3.03483
	B2	-21.2644	159.735	4.52904	77.3913	3.51911
	B3	-21.2644	159.735	7.14535	39.5524	3.9711
	B4	-21.2644	159.735	6.13185	412.373	3.26082
	B5	-21.2644	159.735	5.81536	388.099	4.90738
	B6	-21.2644	159.735	5.03671	363.468	3.61596
	B7	-21.2644	159.735	6.07697	354.829	2.8734
	B8	-21.2644	159.735	6.11965	225.606	3.74511
	B9	-21.2644	159.735	5.79107	421.44	3.06711
	B10	-21.2644	159.735	5.45201	473.129	2.74426
	B11	-21.2644	159.735	5.64555	454.567	3.13168
	B12	-21.2644	159.735	5.11474	390.455	3.68053
	C1	-21.2644	159.735	6.32733	277.438	3.06711
	C2	-21.2644	159.735	8.0656	134.864	3.68053
	C3	-21.2644	159.735	8.45405	367.823	4.77824
	C4	-21.2644	159.735	7.51099	108.948	2.93797
	C5	-21.2644	159.735	8.28468	119.157	4.84281
	C6	-21.2644	159.735	7.60421	196.334	4.4231
	C7	-21.2644	159.735	10.8119	235.601	3.48682
	C8	-21.2644	159.735	11.0887	141.932	4.16482
	C9	-21.2644	159.735	9.41335	237.743	5.58537
	C10	-21.2644	159.735	7.8533	233.173	3.3254
	C11	-21.2644	159.735	6.74446	218.038	3.74511
	C12	-21.2644	159.735	6.00386	243.597	3.29311
	D1	-21.2644	159.735	28.8092	116.73	5.06881
	D2	-21.2644	159.735	30.1104	163.421	4.35853
	D3	-21.2644	159.735	29.3865	337.266	4.35853
	D4	-21.2644	159.735	23.4787	248.309	3.74511
	D5	-21.2644	159.735	23.5487	270.655	5.10109
	D6	-21.2644	159.735	21.4577	384.601	4.97195
	D7	-21.2644	159.735	25.1683	320.489	3.58368
	D8	-21.2644	159.735	24.1105	420.512	3.58368
	D9	-21.2644	159.735	23.1985	428.508	4.03567
	D10	-21.2644	159.735	22.2216	305.353	3.03483
	D11	-21.2644	159.735	21.3885	351.831	2.77654
	D12	-21.2644	159.735	23.689	268.728	6.36022
	E1	-21.2644	159.735	16.3412	79.1762	1.93712
	E2	-21.2644	159.735	20.9734	60.7565	3.77739
	E3	-21.2644	159.735	25.1683	67.8959	5.06881
	E4	-21.2644	159.735	25.8768	59.6142	4.00339
	E5	-21.2644	159.735	27.1588	54.688	4.35853
	E6	-21.2644	159.735	25.4514	41.837	4.39081
	E7	-21.2644	159.735	23.2685	48.6195	3.19625
	E8	-21.2644	159.735	24.1808	29.2002	3.42225
	E9	-21.2644	159.735	26.4456	25.8447	3.84196
	E10	-21.2644	159.735	27.6597	29.2716	3.19625
	E11	-21.2644	159.735	27.5165	41.48	4.48767
	E12	-21.2644	159.735	27.7313	52.6889	5.64994
	F1	-21.2644	159.735	17.2163	82.5317	5.19795
	F2	-21.2644	159.735	19.8715	85.8158	4.84281
	F3	-21.2644	159.735	16.9465	100.023	5.00424
	F4	-21.2644	159.735	16.4755	66.6108	4.97195
	F5	-21.2644	159.735	16.8118	104.021	4.16482
	F6	-21.2644	159.735	17.2163	100.452	4.61681
	F7	-21.2644	159.735	17.6219	98.3812	5.00424
	F8	-21.2644	159.735	18.1643	87.1009	3.93882
	F9	-21.2644	159.735	16.8118	94.3117	4.6491
	F10	-21.2644	159.735	17.2163	98.0242	4.84281
	F11	-21.2644	159.735	17.0813	75.1067	3.3254
	F12	-21.2644	159.735	17.5542	117.586	5.10109
	G1	-21.2644	159.735	29.9654	89.5997	5.13338
	G2	-21.2644	159.735	32.6641	109.09	5.13338
	G3	-21.2644	159.735	31.4198	86.8867	5.90823
	G4	-21.2644	159.735	28.09	38.4101	2.51826
	G5	-21.2644	159.735	26.588	69.3952	4.6491
	G6	-21.2644	159.735	26.7306	81.8178	4.81052
	G7	-21.2644	159.735	27.7313	90.3851	4.48767
	G8	-21.2644	159.735	30.8368	119.3	4.16482
	G9	-21.2644	159.735	26.8019	102.522	5.45623
	G10	-21.2644	159.735	28.3774	39.838	4.4231
	G11	-21.2644	159.735	27.3733	47.1202	5.19795
	G12	-21.2644	159.735	27.7313	82.3889	6.16651
	H1	-21.2644	159.735	36.7399	276.081	9.00762
	H2	-21.2644	159.735	36.7399	108.805	4.10024
	H3	-21.2644	159.735	36.5156	281.436	6.1988
	H4	-21.2644	159.735	36.4409	236.101	7.61935
	H5	-21.2644	159.735	36.3662	152.355	5.61766
	H6	-21.2644	159.735	35.0261	127.724	5.5208
	H7	-21.2644	159.735	36.2915	181.198	6.61851
	H8	-21.2644	159.735	36.4409	158.138	5.00424
	H9	-21.2644	159.735	36.6651	181.341	8.3942
	H10	-21.2644	159.735	36.7399	198.69	6.42479
	H11	-21.2644	159.735	35.9931	184.982	6.87679
	H12	-21.2644	159.735	35.9186	88.6002	8.74934
Tauranga Harbor, New Zealand	GW W 1 (Up the beach)	-37.6667	176.133	0.19	8	1.06452		S41
(Pacific Ocean)	GW W 2 (1.8 m down 1)	-37.6667	176.133	0.63	60.4286	2.19355
	GW W 3 (1 m down 2)	-37.6667	176.133	5.16	354.857	0.612903
	GW W 4 (.9 m down 3)	-37.6667	176.133	18.48	226.643	4
	GW W 5 (2.7 m down 4)	-37.6667	176.133	23.7	20.6429	3.54839
	GW W 6 (4 m down 5)	-37.6667	176.133	32.9	36	1.77419
	GW W 7 (Same as GW 3)	-37.6667	176.133	1.31	142.929	2.06452
	GW W 8 (Same as GW 4)	-37.6667	176.133	10.62	235	3.12903
	GW W 9 (Same as GW 5)	-37.6667	176.133	27.71	29.9286	5.70968
	GW W 10 (Same as GW 6)	-37.6667	176.133	26.96	33.2857	2.35484
	P GW 1 (Sand bank along the low tide line' about 10 m up the canal)	-37.6667	176.133	30.31	97.7857	11.1935
	P GW 2 (10 m up GW 1)	-37.6667	176.133	31.82	107.643	9.22581
	P GW 3 (at the low tide line)	-37.6667	176.133	31.78	76.9286	10.6129
	P GW 4 (low tide line)	-37.6667	176.133	32.74	110.429	3.74194
	P GW 5 (by spartina near the timber wall)	-37.6667	176.133	8.28	9	0.387097
	P GW 6 (Near spartina)	-37.6667	176.133	5.82	9.35714	0.967742
	P GW 7 (Around spartina)	-37.6667	176.133	13.6	18.1429	5.22581
	P GW 8 (Around spartina)	-37.6667	176.133	7.83	20.6429	0.870968
	P GW 9 (Around spartina)	-37.6667	176.133	5.35	21.2857	0.322581
	P GW 10 (Around spartina)	-37.6667	176.133	25	52.4286	3.70968
Yarra River estuary, Australia	Y1 (Groundwater samples↓)	-37.8329	145.027	6	940.786	14.9375		S42
(Indo-Pacific Ocean)	Y2	-37.8329	145.027	2	479.643	6.71875
	Y3	-37.8329	145.027	5	1862.64	21.6875
	Y4	-37.8329	145.027	2.1	437.286	19.5
	Y5	-37.8347	145.008	1.9	273.5	3.375
	Y6	-37.8347	145.008	1.5	210.429	0.625
	Y7	-37.8334	145.003	2.2	1014.86	10
	Y8	-37.8334	145.003	2.4	606.643	4.21875
	Y9	-37.8294	144.983	3.3	15.6429	4.9375
	Y10	-37.8294	144.983	3.8	41.6429	2.4375
Moreton Bay, Australia	BT1	-27.1244	153.058	35.3	14.0286	1.04839		S43
(Pacific Ocean)	BT2	-27.1245	153.058	35.4	28.2429	1.44516
	BT3	-27.1246	153.058	35.43	68.5714	4.94516
	SH1	-27.1248	153.057	1.69	64.8286	0.151613
	SH 2	-27.132	153.053	0.55	23.4	2.44516
	SH 3	-27.1365	153.047	0.13	16.2071	1.26774
	SGB1	-27.3145	153.07	35.91	13.5786	3.98065
	SGP1	-27.3245	153.085	6.08	356.793	0.235484
	SGP2	-27.3241	153.085	8.74	384.079	0.529032
	SGP3	-27.3241	153.086	23.89	90.6714	0.703226
	SGP4	-27.3241	153.086	22.05	138.507	3.51935
	SGP5	-27.3241	153.086	31.32	112.121	3.43226
	SGP6	-27.3237	153.086	35.32	12.0929	1.52581
	RC1	-27.2531	153.11	35.76	10.2357	1.59677
	QB1	-27.2064	153.116	24.02	143.993	0.73871
	QB2	-27.2065	153.117	10.13	203.707	0.919355
	QB3	-27.2065	153.117	35.37	38.2071	1.90645
	M1	-27.4412	153.176	14.52	220.864	2.53226
	M3	-27.4411	153.177	33.75	98.5571	2.72581
	M4	-27.4409	153.177	36.73	27.4786	3.22903
Tuckean Swamp	20	-28.9103	153.375		65.9	0.5		S44
(South Pacific)	21	-28.9214	153.376		52.5	0.1
	22	-28.9417	153.403	5.8	121.5	0.7
	23	-28.9794	153.407		27.2	1.7
	24	-28.9994	153.389		4.1	0.1
	25	-28.9425	153.368		29.5	0.1
	1	-28.9781	153.403	0.6	92.7	1.1
	3	-28.9631	153.365	0.2	8	1.9
	4a	-28.9211	153.372	0.8	62.5	0.4
	5a	-28.9472	153.368	0.1	13.9	0.2
	5b	-28.9472	153.368	0.1	15.3	0.3
	4b	-28.9211	153.372	2.2	65.9	4.4
	6	-28.9844	153.404	4	22.3	1.5
	9	-28.9408	153.399	2	49.3	0.8
	10	-28.9392	153.399	1.9	274.8	2.6
	11	-28.9386	153.4	1	58.5	1.2
	12	-28.9389	153.4		123	0.9
	13a	-28.9283	153.409		15.1	0.5
	13b	-28.9283	153.409		129.1	0.9
	14a	-28.9767	153.37	0.1	9.5	2
	14b	-28.9767	153.37	0.3	94.3	0.7
	5e	-28.9472	153.368	0.1	134.9	0.2
	15	-28.9308	153.371	0.1	6.4	0.3
	16	-28.9292	153.377	1.1	184.9	1.4
	17	-28.9372	153.382	0.7	174.2	0.8
	18	-28.9367	153.381	2.4	29.5	1.2
	6	-28.9864	153.403	2.2	40.8	0.2
	14a	-28.9783	153.369	0.2	7.9	0.1
	14b	-28.9783	153.369	0.2	26.3	0.1
	5a	-28.9489	153.367	0.5	439.9	21.1
	5b	-28.9489	153.367	0.2	54.3	0.1
	5d	-28.9489	153.367	0.1	13.6	0.1
	15	-28.9325	153.37	0.1	14.8	0.1
	4a	-28.9228	153.371	0.9	80.9	0.4
	10	-28.9414	153.398	1.3	198.5	1
	11	-28.9414	153.398	2.2	43.7	0.1
	12	-28.9414	153.398	1.4	175.9	1
	8a	-28.9414	153.398	1.2	186.1	0.9
	8b	-28.9414	153.398	1.7	220.1	0.9
	8c	-28.9414	153.398	1.8	215.5	1
	18	-28.9392	153.381	4.7	50.9	0.2
	17	-28.9392	153.381	4.9	12.3	0.5
	26a	-28.9392	153.381	0.7	18.3	0.2
	26b	-28.9392	153.381	0.4	14.2	0.1
	22	-28.9767	153.399	3.8	48.6	0.4
	27a	-28.9725	153.393	1.4	39.1	0.4
	27b	-28.9725	153.393	1	22.8	0.4
	27c	-28.9725	153.393	0.8	30.6	0.7
	28	-28.9772	153.4	3.9	10.7	0.4
	1	-28.9797	153.405	0.8	25.6	0.4
	23	-28.9808	153.405	0.1	48.2	0.1
Caboolture River estuary, Moreton Bay, Australia	GW 1	-27.1128	153.019	2.1	12.5857	0.5		S45
(South Pacific)	GW 2	-27.1089	153.012	2.7	15.1429	0.9
	GW 3	-27.13	153.054	16.8	16.9714	2.7
	GW 4	-27.13	153.054	1.7	16.1071	3.4
	GW 5	-27.1131	153.008		36.75	0.6
	GW 6	-27.1069	153.002		111.614	0.6
	GW 7	-27.0072	153.958		98.6714	1.7
	GW 8	-27.1417	153.034	29.7	12.9786	6.1
	GW 9	-27.1361	153.038	8.3	27.7714	1.4
	GW 11	-27.1089	153.012	4.9	6.63571	2.9
	GW 12	-27.1089	153.012	3.5	10.0214	0.7
	GW 13	-27.1014	153.995	5.6	79.4429	0.2
Gulf of Mexico subterranean estury	A	29.9166	-84.5093	23.8	193.986	0.579399	20.0811	S46
(Atlantic)	A	29.9166	-84.5093	5.6	44.0425	0.806867	44.1081
	A	29.9166	-84.5093	1.8	45.9815	1.32189	57.4595
	A	29.9166	-84.5093	2.4	45.7171	0.806867	74.4865
	A	29.9166	-84.5093	0.6	26.7623	2.46781	148.351
	A	29.9166	-84.5093	0.2	29.5746	2.96996	157.73
	A	29.9166	-84.5093	0.2	29.8756	1.03648	181.811
	A	29.9166	-84.5093	0.2	27.5105	0.702	168.514
	B	29.9166	-84.5093	32.4	118.63	9.37339	17.4324
	B	29.9166	-84.5093	29.3	143.315	1.24893	24
	B	29.9166	-84.5093	4.1	36.9821	1.36481	31.1081
	B	29.9166	-84.5093	6.3	45.839	0.929185	26.1622
	B	29.9166	-84.5093	8.6	53.581	2.19099	66.1081
	B	29.9166	-84.5093	1.1	37.878	0.738	145.405
	B	29.9166	-84.5093	0.4	22.4699	1.74893	159.189
	B	29.9166	-84.5093	0.5	30.403	1.29828	129.838
	C	29.9166	-84.5093	25.8	85.2917	0.669528	18.8108
	C	29.9166	-84.5093	27.3	38.8739	1.46567	40.4324
	C	29.9166	-84.5093	11.5	40.1853	2.19313	45.6757
	C	29.9166	-84.5093	9.7	34.3017	3.19313	81.3784
	C	29.9166	-84.5093	2.5	41.5961	3.94206	130.297
	C	29.9166	-84.5093	6	52.3562	0.448498	121.135
	C	29.9166	-84.5093	6.6	70.5768	0.399142	122.649
	C	29.9166	-84.5093	3.4	57.8	0.914163	121.838
	D	29.9166	-84.5093	24.6	35.7048	1.94635	26.5946
	D	29.9166	-84.5093	16.2	23.7756	2.76395	41.3784
	D	29.9166	-84.5093	14.7	21.9828	2.82403	45.5946
	D	29.9166	-84.5093	11.2	40.2562	4.96781	90.0541
	D	29.9166	-84.5093	12.7	34.9761	3.84979	91.4595
	D	29.9166	-84.5093	14.9	86.5646	2.29828	131.514
	D	29.9166	-84.5093	14.8	100.642	0.727468	116.378
	D	29.9166	-84.5093	13.2	98.6193	0.366953	108.162
	E	29.9166	-84.5093	30.9	25.1619	4.35408	51.8378
	E	29.9166	-84.5093	31.7	18.1619	4.74249	44.1351
	E	29.9166	-84.5093	32.2	42.2126	4.6588	38.4865
	E	29.9166	-84.5093	32.1	25.6335	3.40343	24.8649
	E	29.9166	-84.5093	32.2	22.7448	5.30901	44.5405
	E	29.9166	-84.5093	28.9	61.7753	3.94421	77.3243
	E	29.9166	-84.5093	23.1	71.1205	0.633047	101.622
	E	29.9166	-84.5093	15.4	125.409	0.849785	104.595
	E	29.9166	-84.5093	6.7	102.056	0.491416	137.432
	E	29.9166	-84.5093	5.8	102.906	0.371245	180.378
	A	29.9166	-84.5093	0.6	2.73464	3.47333	73.5044
	A	29.9166	-84.5093	1.4	30.8143	0.784444	29.5013
	A	29.9166	-84.5093	1.4	34.6309	0.675556	28.7384
	A	29.9166	-84.5093	1.6	48.6076	0.306667	31.9969
	A	29.9166	-84.5093	0.5	20.9592	2.20889	102.973
	A	29.9166	-84.5093	0.2	14.8692	2.09111	136.425
	A	29.9166	-84.5093	0.3	26.7277	0.322222	157.78
	A	29.9166	-84.5093	0.4	29.1013	0.886667	153.151
	A	29.9166	-84.5093	0.2	16.6477	1.08222	154.825
	B	29.9166	-84.5093	0.6	2.30226	4.78667	38.889
	B	29.9166	-84.5093	3.8	20.8365	3.20444	27.038
	B	29.9166	-84.5093	3.9	28.907	3.01333	36.083
	B	29.9166	-84.5093	4.4	31.0825	3.44889	55.9639
	B	29.9166	-84.5093	0.8	27.3252	2.08444	131.938
	C	29.9166	-84.5093	0.9	6.43089	4.68444	47.1582
	C	29.9166	-84.5093	9.8	10.1622	1.28889	49.0072
	C	29.9166	-84.5093	11.5	32.0544	1.67778	45.8651
	C	29.9166	-84.5093	12.8	32.145	2.37556	59.0091
	C	29.9166	-84.5093	8.5	34.6343	5.31556	116.997
	C	29.9166	-84.5093	6.3	70.9999	2.65333	82.9891
	C	29.9166	-84.5093	5.4	79.6764	0.211111	96.8766
	C	29.9166	-84.5093	1.5	62.7979	0.222222	158.226
	C	29.9166	-84.5093	0.9	40.4842	1.07556	181.572
	D	29.9166	-84.5093	10.6	14.9194	1.40222	45.8004
	D	29.9166	-84.5093	15.4	11.9021	1.13333	38.3912
	D	29.9166	-84.5093	18.2	42.5004	1.46	46.072
	D	29.9166	-84.5093	12.5	42.9178	5.86444	97.9563
	D	29.9166	-84.5093	15.7	71.4242	2.69333	78.6573
	D	29.9166	-84.5093	17.3	68.2281	0.637778	97.8335
	D	29.9166	-84.5093	11.4	103.354	0.235556	130.742
	E	29.9166	-84.5093	20.5	25.7986	2.14222	40.9126
	E	29.9166	-84.5093	21.7	42.4362	6.64889	56.8626
	E	29.9166	-84.5093	29.1	58.6242	7.42	33.484
	E	29.9166	-84.5093	28.1	70.0913	4.16444	64.1685
	E	29.9166	-84.5093	23.1	65.4899	0.964444	163.314
	E	29.9166	-84.5093	15.5	91.2081	0.14	161.459
	E	29.9166	-84.5093	9.5	118.993	0.273333	199.785
	E	29.9166	-84.5093	8.1	145.839	0.244444	157.683
	E	29.9166	-84.5093	3	130.423	0.184444	122.098
	F	29.9166	-84.5093	23.7	34.8866	3.31111	47.656
	F	29.9166	-84.5093	27.1	54.639	10.6089	58.1234
	F	29.9166	-84.5093	28.4	56.7352	12.5578	92.8358
	F	29.9166	-84.5093	27.7	55.0073	3.98667	76.3556
	F	29.9166	-84.5093	8.3	99.0035	1.05556	125.563
	F	29.9166	-84.5093	7.9	117.357	0.206667	129.119
	F	29.9166	-84.5093	9.1	111.005	1.04667	148.289
	F	29.9166	-84.5093	10.8	98.3304	1.03111	141.268
Concepcion Bay Mexico	Pz1	26.719	-111.91	32	21.2	3.23	281	S47
(North Pacific)	Pz2	26.719	-111.91	22.9	81.34	2.33	706
	Pz3	26.719	-111.91	10.7	110.71	2.4	1180
	Sp 1	26.7597	-111.897	25.4	10.65	1.02	1350
	Sp 2	26.7149	-111.901	25.2	38.28	0.972	1350
	Well 2	26.5805	-111.785	3.8	321.94	0.976	1150
	Well 3	26.7225	-111.909	2.6	315.66	0.462	1200
	Well 4	26.7508	-111.906	8.5	512.63	0.324	1370
	Well 6	26.8866	-112.003	0.7	471	0.297	471
	Sp 1	26.7597	-111.897	25.6	20.631	0.32	20.631
	Sp 2	26.7149	-111.901	25.3	24.497	0.705	24.497
	Sp 3	26.717	-111.901	5.3	514.655	0.267	514.655
	Sp 4	26.682	-111.856	22.7	84.22	0.5	84.22
	Well 5	26.8866	-112.003	0.6	745.5	0.305	745.5
	Well 6	26.8866	-112.003	0.8	924.1	0.276	924.1
West coast of Hawaii	KahaluuD	19.5814	-155.949	0.4		4.94	791.2	S48
Pacific Ocean	KahaluuB	19.5817	-155.95	0.5		4.66	791.4
	KahaluuC	19.5828	-155.949	0.2		4.82	787.9
	KahaluuA	19.5831	-155.95	0.4		5.17	856.5
	Halekii	19.5181	-155.916	0.1		5.09	721.4
	KeeiD	19.4619	-155.88	0.1		5.13	667.3
	Honokonau	19.6822	-155.964	0.1		4.78	804.7
	Hualalai	19.7042	-155.974	0.1		4.78	719.6
	Kealakekua	19.4697	-155.921	5.2		4.44	728.9
	Kealakekua	19.4828	-155.934	5.7		3.81	736.4
	Kealakekua	19.4697	-155.921	5.5		4.67	715.9
	Kealakekua	19.4697	-155.921	5.7		4.79	718.3
	Kealakekua	19.4828	-155.934	5.8		3.79	736.2
	Kaloko	19.6872	-156.029	6.8		4.38	649
	Kaloko	19.6858	-156.024	5.2		4.89	618.7
	Kealakekua	19.4697	-155.921	5.8		4.19	718.7
	Kaloko	19.6872	-156.029	7.3		4.4	761.1
	Kaloko	19.6783	-156.022	11.8		3.98	686
	Kaloko	19.6858	-156.024	5.8		4.63	735.9
	Honaunau	19.4181	-155.91	7		3.87	857.6
	Kealakekua	19.4708	-155.921	5		4.25	777.6
	Kealakekua	19.4708	-155.921	5		4.15	741.6
	Honaunau	19.4697	-155.921	5.5		4.59	799.7
	Honaunau	19.4083	-155.905	4.9		3.91	815.8
	Kealakekua	19.4711	-155.921	5.5		5.02	761.8
	Keahou	19.5608	-155.962	4.5		5.26	862.1
	Kealakekua	19.4711	-155.921	5.5		5.06	776.5
West Neck Bay, NY	Well 1	41.0647	-72.3547	1		0.67		S49
Atlantic Ocean	Well 2	41.0647	-72.3547	2		0.36
	Well 3	41.0647	-72.3547	3.5		0.26
	Well 4	41.0647	-72.3547	17		0.26
	Well 1	41.0647	-72.3547	0		0.6
	Well 2	41.0647	-72.3547	0		0.41
	Well 3	41.0647	-72.3547	1		0.36
Mauritius Island	SM13	-20.2783	57.3658	4.4		0.649639	59.8006	S50
Indian Ocean	SM14	-20.2783	57.3656	14.1		0.228479	41.4004
	SM15	-20.2781	57.3653	4.6		0.197945	28.126
	SM-20	-20.2817	57.3644	33.9		1.34171	7.54408
	SM-21	-20.2822	57.3644	34		0.379044	5.1652
	SM-22	-20.2825	57.3639	34.2		0.153408	4.33719
Hotel Villa Caroline, Mauritius Island	GW-1	-20.2756	57.3689			1.00236	129.064
Hotel Sofitel, Mauritius Island	GW-2	-20.3103	57.3683			0.458012	124.727
Woolmar-w, Well 66B, Mauritius Island	GW-3	-20.2944	57.3733			0.423266	176.51
Anna, Well No. 840, Mauritius Island	GW-5	-20.2736	57.3864				118.813
Well No. 26B, Mauritius Island	GW-6	-20.2811	57.4031			0.644375	112.241
Well No. 419, Mauritius Island	GW-7	-20.2761	57.4047			0.393785	134.979
Anna spring, Mauritius Island	S-1	-20.2669	57.3856			0.42295	12.6173
Hawaii	Feb. 1988	19.5623	-155.962	0.18	74.28	4.28	734.8	S51
(Pacific Ocean)	Jul. 1989	19.5623	-155.962	0.2	79.42	4.17	748.7
	Oct. 1989	19.5623	-155.962	0.02	74.44	3.88	811
	Mar. 1990	19.5623	-155.962	0.27	73.81	4.14	770.3
	Oct. 1990	19.5623	-155.962	0.29	75.31	3.66	780.9
	Feb. 1988	19.916	-155.887	0.2	88.15	2.16	880.8
	Oct. 1989	19.916	-155.887	0.19	94.48	2.2	974.2
	Mar. 1990	19.916	-155.887	0.19	85.27	1.41	866.4
	Oct. 1990	19.916	-155.887	0.89	60.11	0.99	893.9
	Oct. 1990	19.916	-155.887	0.86	86.09	1.16	919.6
Tolo Harbour, Hong Kong	TT well				59.6	1.49	81.1	S52
Pacific Ocean	TPK spring			0.004	37.5	0.08	205.5
	SOR beach			0.33	62.6	0.08	43.2
	MOS beach			9.4	86.2	0.19	64.3
	WKS beach	22.4313	114.238	27.8	36.1	0.44	63.6
	TTT beach	22.4286	114.271	0.5	69.4	0.26	97.9
	LCC beach	22.4555	114.3	33.4	35	0.31	90.5
	LM beach			8.36	31.2	0.27	251.3
	TK beach	22.4676	114.218	20.5	30.6	0.39	74.7
Ivory Coast (Abidjan), Western Africa	Adjame nord			0.11			271.286	S53
Atlantic Ocean	Zone ouest			0.03			221.356
	Anonkoua			0.03			249.649
	Nord riviera			0.02			228.013
	Zone Est			0.03			169.761
	Plateau			0.1			218.027
	Coquivoire			0.02			173.09
	Hotel Ivoire			0.02			229.677
	Niangon			0.02			247.985
	Riviera centre			0.03			206.377
	Zone nord			0.03			176.419
	Anyama adjame	5.49999	-4.05071	0.03			169.761
	Bonoua	5.27168	-3.5946	0.02			19.9719
	Grand Lahou	5.13731	-5.02566	0.02			193.062
	Yocoboue	5.13731	-5.02566	0.02			319.551
	Bodou	5.28609	-4.45723	0.02			191.398
	Bouboury			0.02			29.9579
	Lopou	5.41563	-4.46659	0.02			116.503
	Dabou	5.31637	-4.38256	0.02			198.055
	Pass			0.07			113.174
	Orbaf	5.39934	-4.41712	0.02			306.236
	Grand Bassam	5.22404	-3.75249	0.1			71.5661
	Solibra			0.1			204.712
	43eme BIMA			0.07			103.188
	Capral			0.07			166.433
	Jacqueville	5.20415	-4.42365	0.07			39.9439
Densu basin, Ghana	Amamole	5.66667	-0.3	0.2			627.452	S54
Atlantic Ocean	Papase			0.5			597.494
	Ademan	5.7	-0.366667	0.5			254.642
	Ayikai Doblo			1			592.501
	Pokuasi			2.3			329.537
	Pokuasi			4			492.641
	Kwasikuma			1.4			402.767
	Papase			0.2			682.375
	Akramam			0.2			254.642
	Akweiman			0.7			569.2
	Obom Clinic			0.4			664.067
	Pokuasi			1.9			442.711
	Mayara Fiase			0.8			479.327
	Katapor			0.2			159.776
	Korleman			0.3			687.368
	Manchie			0.2			475.998
	Amoaman			0.6			436.054
	Nsuobri			0.4			139.804
	Ashweniangmor			0.5			456.026
	Asabade			1.1			524.263
	Aden Kotoku			0.5			148.125
	Akramam			1.3			495.97
	Osunodonpe			0.1			139.804
	Amamole			0.4			594.165
Douala Basin, Western Africa	W6			0.052			108.181	S55
Atlantic Ocean	W7	4.07994	9.76295	0.045			54.9228
	W15			0.116			86.5451
	W18			0.042			49.9298
	W1			0.37			136.475
	W2	4.08508	9.74891	0.123			64.9088
	W5			0.152			133.146
	W10	4.06662	9.72147	0.245			129.818
	W11			0.255			89.8737
	W12			0.238			84.8807
	W13			0.32			114.839
	W15			0.116			86.5451
	W16			0.262			282.936
	W17			0.277			108.181
	W19			0.099			41.6082
	W22			0.234			78.2234
	W24			0.256			41.6082
	SP1			0.095			63.2445
	SP2			0.105			73.2304
	SP3			0.157			63.2445
	B1			0.023			178.083
	B2			0.023			211.37
	B3			0.026			83.2164
	B4			0.174			104.853
	W6			0.055			168.097
	W7			0.034			66.5731
	W15			0.106			46.6012
	W18			0.04			49.9298
	W1			0.362			86.5451
	W2			0.113			58.2515
	W5			0.16			129.818
	W10			0.255			129.818
	W11			0.247			46.6012
	W12			0.236			43.2725
	W13			0.442			26.6293
	W15			0.106			46.6012
	W16			0.301			302.908
	W17			0.246			108.181
	W19			0.09			41.6082
	W22			0.214			78.2234
	W24			0.256			41.6082
	SP1			0.099			63.2445
	SP2			0.094			73.2304
	SP3			0.109			63.2445
	B1			0.021			178.083
	B2			0.023			211.37
	B3			0.025			83.2164
	B4			0.168			104.853
Marmion Lagoon, coastal lagoon off Perth,	26Feb1980	-31.8	115.667				239	S56
Western Australia	10Jun1980						219
Indian Ocean	12Nov1980						255
	24Dec1980						188
	27Jan1982						226
Barka, gulf of Oman	Group1	23.6164	58.4644				404.432	S57
Indian Ocean	Group2						550.893
	Total						500.963
Santiago Island, N. Philippines	April 2009 seepage meter	16.44	119.92				15.3	S58
Pacific Ocean	August 2009 seepage meter						19.1
Manila bay, Philippines, Pacific Ocean	Seepage waters	14.3	120.5				84.7	S59
St-Gilles La Saline fringing reef, La Reunion, Indian Ocean	groundwater	-21.1	55.24				878	S60
Godavari estuary, India	Oct.2011GW	16.15	81.45				39.77	S61
Indian Ocean	Feb.2011GW						41.5
	Nov.2011GW						149.2
Mida creek, Kenya, East Africa		-3.36667	39.9667	0.1			149.8	S62
Indian Ocean							470.25
	GW1	-37.6337	176.175	29	125.32	2.51493	281.04	S63
	GW2	-37.6706	176.161	22.9	28.4453	0.921352	153.72
	GW3	-37.6603	176.125	9.6	84.0844	5.42	323.69
	GW4.1	-37.6355	176.047	1.6	75.6405	0.287836	405.28
	GW4.2	-37.6356	176.047	10.6	43.8854	0.319188	443.93
	GW5.2	-37.6308	176.003	8	61.2823	0.447584	463.74
	GW6	-37.6337	176.175	29.5	34.1034	1.35238	170.84
	GW7	-37.6364	176.179	30.8	9.16949	1.29851	39.4948
	GW8	-37.6701	176.163	29.1	9.44546	1.17971	60.8213
	GW9	-37.6655	176.151	1.1	4.08337	0.826445	544.87
	GW10	-37.6655	176.151	10	8.63965	0.587811	497.9
	GW11	-37.6652	176.151	24.1	11.5816	1.51836	540.73
	GW12	-37.6649	176.151	17.5	64.0575	0.881758	838.95
	GW-OM	-37.6418	176.026	0.1	1.48752	2.79009	534.75
	MI-1	-37.5966	176.048	0.1	21.0422	0.753089	323.03
	MI-2	-37.5987	176.051	0.1	13.5589	0.897958	426.41
	MI-3	-37.5993	176.038	4.4	28.9282	0.284547	409.09
	MI-4	-37.5993	176.038	18.4	26.9091	0.339533	737.42
	MI-6	-37.6087	176.084	13.1	68.831	0.191832	516.78
	MI-7	-37.6442	176.15	29.5	33.1403	0.95922	19.4359
	MI-8	-37.6373	176.161	3.9	51.7784	3.49676	39.1923
	MI-9	-37.6374	176.161	31.2	8.1921	1.04461	18.477
ALFACS BAY (Spain)	Garbí (Càmping) - coastal spring	40.604	0.58	5.3	139.892	0.067	80.762	Unpublished data
Mediterranean	Garbí (Càmping) - coastal spring	40.604	0.58	5.25	88.526	0.168	28.972
(Atlantic)	Garbí (Càmping) - coastal spring	40.604	0.58	5.47	204.163	0.126	51.326
	Garbí (Càmping) - coastal spring	40.604	0.58	5.02	214.148	0.127	68.222
	Garbí (Càmping) - coastal spring	40.604	0.58	5.17	176.941	0.073	61.457
	Garbí (Càmping) - coastal spring	40.604	0.58	4.85	191.796	0.129	82.873
	Garbí (Càmping) - coastal spring	40.604	0.58	5	121.038	0.551	101.959
	Garbí (Càmping) - coastal spring	40.604	0.58	5.75	104.672	0.122	51.007
	Suis (coastal spring)	40.604	0.58	4.3	149.432	0.078	91.157
	Suis (coastal spring)	40.604	0.58	3.64	93.142	0.101	40.857
	Suis (coastal spring)	40.604	0.58	4.15	149.936	0.163	125.356
Argentona	N2-15m (Piezometer)	41.52	2.424	0.54	787.71	1.035	196.361	Unpublished data
(Atlantic)	N2-20m (Piezometer)	41.52	2.424	4.7	246.004	0.634	184.613
	N2-25m (Piezometer)	41.52	2.424	26.63	7.593	0.095	97.977
	N3-15m (Piezometer)	41.52	2.424	0.78	984.093	1.132	367.884
	N3-20m (Piezometer)	41.52	2.424	4.4	523.688	0.783	175.56
	N3-25m (Piezometer)	41.52	2.424	23.78	13.617	0.076	160.446
	N1-15m (Piezometer)	41.52	2.424	1.28	605.242	1.263	132.11
	N1-20m (Piezometer)	41.52	2.424	25.21	542.927	0.603	159.511
	N1-25m (Piezometer)	41.52	2.424	25.85	79.024	0.149	244.519
	PP15 (Piezometer)	41.52	2.424	1.17	796.906	1.086	182.215
	PP20-T (Piezometer)	41.52	2.424	9.59	431.607	0.999	131.967
	PP20-B (Piezometer)	41.52	2.424	25.48	140.492	1.06	290.884
	N2-15m (Piezometer)	41.52	2.424	0.54	1210.85	1.445	133.892
	N2-20m (Piezometer)	41.52	2.424	7.87	33.44	0.668	189.893
	N2-25m (Piezometer)	41.52	2.424	13.61	8.928	0.389	67.287
	N3-15m (Piezometer)	41.52	2.424	0.87	1282.6	1.07	104.852
	N3-20m (Piezometer)	41.52	2.424	4.44	315.095	0.699	45.903
	N3-25m (Piezometer)	41.52	2.424	28.15	17.685	0.168	94.259
	N1-15m (Piezometer)	41.52	2.424	1.38	1223.19	1.117	188.683
	N1-20m (Piezometer)	41.52	2.424	30.52	487.212	0.669	73.942
	N1-25m (Piezometer)	41.52	2.424	26.12	16.064	0.255	85.195
	PP15 (Piezometer)	41.52	2.424	2.76	717.409	1.03	105.006
	PP20-T (Piezometer)	41.52	2.424	9.01	396.517	1.828	64.526
	PP20-B (Piezometer)	41.52	2.424	19.75	143.726	1.782	143.792
	ARG11-PZ1B (Piezometer)	41.52	2.424	4.55	348.419	0.2935	315.139
	ARG12-PZ1B (Piezometer)	41.52	2.424	0.39	845	1.575	392
	ARG13-PZ1B (Piezometer)	41.52	2.424	0.74	511	0.91	247
	ARG15-PZ1B (Piezometer)	41.52	2.424	0.98	693	1.14	284
	ARG16-PZ1B (Piezometer)	41.52	2.424	3.57	717	0.69	292
	ARG17-PZ1B (Piezometer)	41.52	2.424	5.6	587	0.48	199
	ARG18-PZ1B (Piezometer)	41.52	2.424	8	476	0.64	396
	ARG19-PZ1B (Piezometer)	41.52	2.424	10.36	492	0.137	341
El Gorguel (Spain)	Pz 1 (Beach piezometer)	39.83	4.294	6.11	1.551	0.064	25.031	Unpublished data
Mediterranean	Pz 3 (Beach piezometer)	39.83	4.294	7.89	31.388	0.058	14.472
(Atlantic)	Pz 4 (Beach piezometer)	39.83	4.294	12.84	2.41	0.092	32.54
	Pz 5 (Beach piezometer)	39.83	4.294	23.46	24.23	0.056	18.611
	Pz 5b (Beach piezometer)	39.83	4.294	17.44	22.559	0.104	27.419
	Pz 6 (Beach piezometer)	39.83	4.294	30.7	22.549	0.098	30.882
	Cs 1 (Well)	39.83	4.294	4.5	45.62	0.139	26.368
	Cs 4 (Well)	39.83	4.294	8.05	54.318	0.201	63.091
